# Supplementary material for: Ti3AlC2 MAX Phase Modified Screen-Printed Electrode for the Fabrication of Hydrazine Sensor
Source: Micromachines (Basel). 2024 May 9;15(5):633. doi: 10.3390/mi15050633 (PMC11122756; doi:10.3390/mi15050633)
Supplement: Supplementary file 1 [file micromachines-15-00633-s001.zip]

Archive with 1 entries (1 files):
- micromachines-2963331-supplementary.pdf
